# Supplementary material for: Relationships Between Misinformation Variables and Nutritional Health Strategies: A Scoping Review
Source: Int J Environ Res Public Health. 2025 Jun 3;22(6):891. doi: 10.3390/ijerph22060891 (PMC12192748; doi:10.3390/ijerph22060891)
Supplement: Supplementary file 1 [file ijerph-22-00891-s001.zip]

Archive with 1 entries (1 files):
- ijerph-3538534-supplementary.pdf
